# Supplementary material for: Osteogenic Differentiation of Mesenchymal Stem Cells Induced by Geometric Mechanotransductive 3D-Printed Poly-(L)-Lactic Acid Matrices
Source: Int J Mol Sci. 2025 Aug 2;26(15):7494. doi: 10.3390/ijms26157494 (PMC12347987; doi:10.3390/ijms26157494)
Supplement: Supplementary file 1 [file ijms-26-07494-s001.zip]

Archive with 1 entries (1 files):
- ijms-3745603-supplementary.pdf
